# Supplementary material for: A Novel GPPAS Model: Guiding the Implementation of Antimicrobial Stewardship in Primary Care Utilising Collaboration between General Practitioners and Community Pharmacists
Source: Antibiotics (Basel). 2022 Aug 27;11(9):1158. doi: 10.3390/antibiotics11091158 (PMC9495087; doi:10.3390/antibiotics11091158)
Supplement: Supplementary file 1 [file antibiotics-11-01158-s001.zip]

Archive with 1 entries (1 files):
- Supplementary_Table.pdf
